# Supplementary material for: Clinical utility of the modified Glasgow prognostic score in lung cancer: A meta-analysis
Source: PLoS One. 2017 Sep 8;12(9):e0184412. doi: 10.1371/journal.pone.0184412 (PMC5590927; doi:10.1371/journal.pone.0184412)
Supplement: S3 File — This file provides the minimal anonymized data set necessary to replicate our findings. (XLSX) [file pone.0184412.s003.xlsx]

## Sheet: mGPS score 2 or 1+2
year	author	design	HR	LL	UL	region	treat	mo	lnLL	lnUL	lnHR	tre	selnHR	logHR	logUL	logLL	selogHR	_step	sc	sclc	tresur	_LCI	_UCI	_WT
2010	Meek	retrospective	2.1	1.3	3.4	European	other	multi	0.262364	1.22378	0.741937	other	0.245258	0.741937	1.22378	0.262364	0.245258	0	NSCLC	NSCLC	no surgery	1.3	3.4	8.56008
2012	Leung	prospective	1.67	1.28	2.19	European	other	multi	0.24686	0.783902	0.512824	other	0.137	0.512824	0.783902	0.24686	0.137	0	NSCLC	NSCLC	no surgery	1.28	2.19	10.5718
2014	Pinato	prospective	1.5	1	2	European	surgery	uni	0	0.693147	0.405465	surgery	0.176823	0.405465	0.693147	0	0.176823	0	NSCLC	NSCLC	with surgery	1	2	9.8712
2014	Grose	prospective	2.39	1.91	2.99	European	other	uni	0.647103	1.09527	0.871293	other	0.114329	0.871293	1.09527	0.647103	0.114329	3	SCLC	SCLC	no surgery	1.91	2.99	10.9253
2015	Kishi	retrospective	1.82	1.24	2.26	Asian	other	multi	0.215111	0.815365	0.598837	other	0.153126	0.598837	0.815365	0.215111	0.153126	0	NSCLC	NSCLC	no surgery	1.24	2.26	10.2982
2015	Simmons	prospective	1.67	1.4	2	European	other	multi	0.336472	0.693147	0.512824	other	0.0909885	0.512824	0.693147	0.336472	0.0909885	0	SCLC	SCLC	no surgery	1.4	2	11.2415
2015	Zhou	retrospective	5.23	2.36	11.58	Asian	chemo	multi	0.858662	2.44928	1.65441	chemo	0.40577	1.65441	2.44928	0.858662	0.40577	4	SCLC	SCLC	no surgery	2.36	11.58	5.78184
2016	Zhu	retrospective	1.19	0.81	1.75	Asian	chemo	multi	-0.210721	0.559616	0.173953	chemo	0.196515	0.173953	0.559616	-0.210721	0.196515	0	NSCLC	NSCLC	no surgery	0.81	1.75	9.50084
2016	Osugi	retrospective	25.96	7.01	103.15	Asian	surgery	uni	1.94734	4.63618	3.25656	surgery	0.68593	3.25656	4.63618	1.94734	0.68593	2	NSCLC	NSCLC	with surgery	7.01	103.15	2.96513
2016	Fan(inop)	retrospective	0.924	0.754	1.132	Asian	chemo	multi	-0.282363	0.123986	-0.0790432	chemo	0.10366	-0.0790432	0.123986	-0.282363	0.10366	1	NSCLC	NSCLC	no surgery	0.754	1.132	11.0765
2016	Fan(op)	retrospective	0.958	0.633	1.452	Asian	surgery	multi	-0.457285	0.372942	-0.0429075	surgery	0.211793	-0.0429075	0.372942	-0.457285	0.211793	5	NSCLC	NSCLC	with surgery	0.633	1.452	9.20769

## Sheet: mGPS score 1
year	author	HR	LL	UL	model	treat	mo	tre	lnLL	lnUL	lnHR	_LCI	_UCI	_WT
2014	Grose	1.58	1.3	1.91	uni	NA	uni	NA	0.262364	0.647103	0.457425	1.3	1.91	51.3919
2015	Zhou	1.52	1.08	2.13	multi	chemo	multi	chemo	0.0769611	0.756122	0.41871	1.08	2.13	38.0648
2016	Osugi	4.573	2.12	14.19	uni	sur	uni	sur	0.751416	2.65254	1.52017	2.12	14.19	10.5433

## Sheet: mGPS score 2
year	author	HR	LL	UL	model	treat	mo	tre	lnLL	lnUL	lnHR	_LCI	_UCI	_WT
2014	Grose	2.39	1.91	2.99	uni	NA	uni	NA	0.647103	1.09527	0.871293	1.91	2.99	40.0077
2015	Zhou	5.23	2.36	11.58	multi	chemo	multi	chemo	0.858662	2.44928	1.65441	2.36	11.58	33.9635
2016	Osugi	25.96	7.01	103.15	uni	sur	uni	sur	1.94734	4.63618	3.25656	7.01	103.15	26.0288

## Sheet: mGPS score 1+2
year	author	HR	LL	UL	model	treat	mo	tre	lnLL	lnUL	lnHR	_LCI	_UCI	_WT
2010	Meek	2.1	1.3	3.4	multi	inop	multi	inop	0.262364	1.22378	0.741937	1.3	3.4	9.37882
2012	Leung	1.67	1.28	2.19	multi	mixed	multi	mixed	0.24686	0.783902	0.512824	1.28	2.19	13.6127
2014	Pinato	1.5	1	2	uni	sur	uni	sur	0	0.693147	0.405465	1	2	11.9795
2015	Kishi	1.82	1.24	2.26	multi	radio	multi	radio	0.215111	0.815365	0.598837	1.24	2.26	12.9517
2015	Simmons	1.67	1.4	2	multi	sys	multi	sys	0.336472	0.693147	0.512824	1.4	2	15.3718
2016	Zhu	1.19	0.81	1.75	multi	chemo	multi	chemo	-0.210721	0.559616	0.173953	0.81	1.75	11.1898
2016	Fan(inop)	0.924	0.754	1.132	multi	chemo	multi	chemo	-0.282363	0.123986	-0.0790432	0.754	1.132	14.9185
2016	Fan(op)	0.958	0.633	1.452	multi	sur	multi	sur	-0.457285	0.372942	-0.0429075	0.633	1.452	10.597
